# Supplementary material for: A remarkable new species of the genus Teinotarsina (Lepidoptera, Sesiidae) from Okinawa-jima, Japan
Source: Zookeys. 2016 Mar 7;(571):143–52. doi: 10.3897/zookeys.571.7780 (PMC4829806; doi:10.3897/zookeys.571.7780)
Supplement: XML Treatment for Teinotarsina aurantiaca [file zookeys.571.7780-treatment1.xml]

<!DOCTYPE tp:taxon-treatment
  PUBLIC "-//TaxonX//DTD Taxonomic Treatment Publishing DTD v0 20100105//EN" "tax-treatment-NSO.dtd">
<tp:taxon-treatment xmlns:tp="http://www.plazi.org/taxpub"><tp:treatment-meta><kwd-group><label>Taxon classification</label><kwd><named-content content-type="kingdom">Animalia</named-content></kwd><kwd><named-content content-type="order">Lepidoptera</named-content></kwd><kwd><named-content content-type="family">Sesiidae</named-content></kwd></kwd-group><mixed-citation publication-type="journal"><person-group><name><surname>Yagi</surname><given-names>Sadahisa</given-names></name><name><surname>Hirowatari</surname><given-names>Toshiya</given-names></name><name><surname>Arita</surname><given-names>Yutaka</given-names></name></person-group><article-title>A remarkable new species of the genus <italic><tp:taxon-name><tp:taxon-name-part taxon-name-part-type="genus">Teinotarsina</tp:taxon-name-part></tp:taxon-name></italic> (<tp:taxon-name><tp:taxon-name-part taxon-name-part-type="order">Lepidoptera</tp:taxon-name-part></tp:taxon-name>, <tp:taxon-name><tp:taxon-name-part taxon-name-part-type="family">Sesiidae</tp:taxon-name-part></tp:taxon-name>) from Okinawa-jima, Japan</article-title><source>Zookeys</source><day>7</day><month>3</month><year>2016</year><volume>2016</volume><issue>571</issue><fpage>143</fpage><lpage>152</lpage><pub-id pub-id-type="doi">10.3897/zookeys.571.7780</pub-id></mixed-citation></tp:treatment-meta><tp:nomenclature><tp:taxon-name>
            <tp:taxon-name-part taxon-name-part-type="genus">Teinotarsina</tp:taxon-name-part>
            <tp:taxon-name-part taxon-name-part-type="species">aurantiaca</tp:taxon-name-part>
            <object-id xmlns:xlink="http://www.w3.org/1999/xlink" content-type="zoobank" xlink:type="simple">http://zoobank.org/7532D2DB-E8B8-4961-BF9A-C317227932A0</object-id>
          </tp:taxon-name><tp:taxon-authority>Yagi, Hirowatari &amp; Arita</tp:taxon-authority><tp:taxon-status xmlns:xlink="http://www.w3.org/1999/xlink" xlink:type="simple">sp. n.</tp:taxon-status><xref ref-type="fig" rid="F3">Figs 3</xref><xref ref-type="fig" rid="F4">, 4</xref><xref ref-type="fig" rid="F5">, 5</xref></tp:nomenclature><tp:treatment-sec sec-type="type material"><title>Type material.</title><p>Holotype male (<abbrev xmlns:xlink="http://www.w3.org/1999/xlink" content-type="institution" xlink:title="Entomological laboratory, Faculty of Agriculture, Kyushu University" xlink:type="simple">ELKU</abbrev> Type No.26), Hentona Kunigami-son, Kunigami-gun Okinawa Prefecture, Japan, 265 m, 30 May 2015, S. Yagi leg (<abbrev xmlns:xlink="http://www.w3.org/1999/xlink" content-type="institution" xlink:title="Entomological laboratory, Faculty of Agriculture, Kyushu University" xlink:type="simple">ELKU</abbrev>).</p></tp:treatment-sec><tp:treatment-sec sec-type="Description"><title>Description.</title><p>Male (Figs <xref ref-type="fig" rid="F2">2</xref>, <xref ref-type="fig" rid="F3">3</xref>). Alar expanse 29.0 mm; forewing 12.3 mm; body length 14.2 mm; antenna 8.5 mm.</p><fig id="F3" position="float" orientation="portrait"><label>Figure 3.</label><caption><p>
          <italic><tp:taxon-name><tp:taxon-name-part taxon-name-part-type="genus">Teinotarsina</tp:taxon-name-part> <tp:taxon-name-part taxon-name-part-type="species">aurantiaca</tp:taxon-name-part></tp:taxon-name></italic> sp. n. (Holotype). Scale bar: 10 mm.</p></caption><graphic xmlns:xlink="http://www.w3.org/1999/xlink" xlink:href="zookeys-571-143-g003.jpg" position="float" orientation="portrait" xlink:type="simple" id="oo_80431.jpg"/></fig><!--PageBreak--><p>Head: frons black, with orange scales laterally; vertex black; pericephalic scales orange; collar with black hair-like scales, anteriorly with some orange hair-like scales; labial palps orange; scape orange; antenna dorsally covered with black scales in basal half, orange scales in apical half, ventrally naked, reddish brown, densely ciliate with yellow short sensory hairs; apical tuft yellow mixed with brown; proboscis yellowish orange.</p><p>Thorax: black; patagia black; tegula black, with orange scales anteriorly and long black hairs posteriorly; mesothorax black, with some orange scales laterally; metathorax black, with a tuft of orange hairs laterally.</p><p>Legs: fore coxa black with some orange scales basally; femur orange with black basally; fore tibia orange with black dorsally; fore tarsus yellowish orange; mid coxa, <!--PageBreak-->femur and tibia black with some orange scales distally; mid tarsus yellowish orange; hind coxa black with some orange scales distally; hind femur black; hind tibia in basal half with black fluffy hairs, in distal half basally black with dark violet-purple sheen, distally with black fluffy hairs and apical orange hairs; hind tarsus black in basal half, with yellowish orange hairs dorsally in distal half.</p><p>Abdomen: dorsally black with dark violet-purple sheen; tergite 5 with orange scales anteriorly, tergites 6-7 with narrow orange posterior margin; ventrally yellowish orange with dark violet-purple sheen. Sternite 3 with narrow orange anterior margin, sternite 4 with wide orange anterior margin, sternite 5 almost orange, sternites 6-7 orange with mixture of orange and black scales posteriorly; anal tuft short, orange mixed with black hair-like scales.</p><p>Forewing: basally transparent, other parts semitransparent with brownish sheen; costal and anal margins, CuA-stem black with dark violet-purple sheen, scattered with orange scales; discal spot yellow-orange; apical area narrow with yellowish orange scales; projections of dark brown scales from distal margin of forewing into cells of <abbrev xmlns:xlink="http://www.w3.org/1999/xlink" xlink:title="External transparent area of forewing" xlink:type="simple">ETA</abbrev>; no projection into <abbrev xmlns:xlink="http://www.w3.org/1999/xlink" xlink:title="Anterior transparent area of forewing" xlink:type="simple">ATA</abbrev> and <abbrev xmlns:xlink="http://www.w3.org/1999/xlink" xlink:title="Posterior transparent area of forewing" xlink:type="simple">PTA</abbrev>; cilia dark brown with bronze sheen; dorsal margin mixed with black and orange scales.</p><!--PageBreak--><p>Hindwing: basally transparent, other parts semitransparent with brownish sheen; veins and outer margin dark brown with orange scales; discal spot undeveloped; apical area with orange scales; outer margin narrow, about two-three times as narrow as cilia; cilia dark brown.</p><p>Male genitalia (Fig. <xref ref-type="fig" rid="F5">5</xref>). Tegumen well separated from uncus; uncus with a tuft of long setae posterodorsally, posteroventrally with a brush of long setae on each side, apical process relatively long, sharply-pointed ventrally; gnathos undeveloped; valva trapezoid with apical half broad; setae of inner surface short, thick, not pointed in median ventral area, long in apical half of central area, thin in dorsal area; sacculus developed; saccus rounded anteriorly; vinculum with a pair of projections posteriorly; Phallus posterodorsally broad; vesica with many small spine-like cornuti; manica with many minute spinules.</p><fig id="F4" position="float" orientation="portrait"><label>Figure 4.</label><caption><p>Body parts of <italic><tp:taxon-name><tp:taxon-name-part taxon-name-part-type="genus">Teinotarsina</tp:taxon-name-part> <tp:taxon-name-part taxon-name-part-type="species">aurantiaca</tp:taxon-name-part></tp:taxon-name></italic> sp. n. (Holotype). <bold>A</bold> Apical part of antenna, lateral view <bold>B</bold> Head, frontal view <bold>C</bold> Thorax, dorsal view <bold>D</bold> Metathorax, dorsal view <bold>E</bold> Right wing <bold>F</bold> Hind leg, dorsal view <bold>G</bold> Abdomen, dorsal view <bold>H</bold> Ditto, ventral view.</p></caption><graphic xmlns:xlink="http://www.w3.org/1999/xlink" xlink:href="zookeys-571-143-g004.jpg" position="float" orientation="portrait" xlink:type="simple" id="oo_80432.jpg"/></fig><fig id="F5" position="float" orientation="portrait"><label>Figure 5.</label><caption><p>Male genitalia of <italic><tp:taxon-name><tp:taxon-name-part taxon-name-part-type="genus">Teinotarsina</tp:taxon-name-part> <tp:taxon-name-part taxon-name-part-type="species">aurantiaca</tp:taxon-name-part></tp:taxon-name></italic> sp. n. (Holotype). <bold>A</bold> Whole genitalia, lateral view <bold>B</bold> Saccus and vinculum, ventral view <bold>C</bold> Phallus, lateral view <bold>D</bold> Valva, inner view. Scale bars: 0.5 mm.</p></caption><graphic xmlns:xlink="http://www.w3.org/1999/xlink" xlink:href="zookeys-571-143-g005.jpg" position="float" orientation="portrait" xlink:type="simple" id="oo_80433.jpg"/></fig><!--PageBreak--><!--PageBreak--><p>Female. Unknown.</p></tp:treatment-sec><tp:treatment-sec sec-type="Etymology"><title>Etymology.</title><p>The species name “<italic>aurantiaca</italic>” an adjective, the female form of Latin aurantiacus (= orange), refers to the orange body of the new species.</p></tp:treatment-sec><tp:treatment-sec sec-type="Biology"><title>Biology.</title><p>Unknown. The male holotype was collected on the roadside in a subtropical forest park “Shinrin Koen” (Fig. <xref ref-type="fig" rid="F6">6</xref>). In this habitat, <italic><tp:taxon-name><tp:taxon-name-part taxon-name-part-type="genus">Castanopsis</tp:taxon-name-part> <tp:taxon-name-part taxon-name-part-type="species">sieboldii</tp:taxon-name-part></tp:taxon-name></italic> (Makino) Hatus. ex T.Yamaz. et Mashiba and <italic><tp:taxon-name><tp:taxon-name-part taxon-name-part-type="genus">Pinus</tp:taxon-name-part> <tp:taxon-name-part taxon-name-part-type="species">luchuensis</tp:taxon-name-part></tp:taxon-name></italic> Mayr were dominant trees. The moth has been observed flying slowly at a height of approximately 0.7 m around 15:00.</p><fig id="F6" position="float" orientation="portrait"><label>Figure 6.</label><caption><p>Habitat of <italic><tp:taxon-name><tp:taxon-name-part taxon-name-part-type="genus">Teinotarsina</tp:taxon-name-part> <tp:taxon-name-part taxon-name-part-type="species">aurantiaca</tp:taxon-name-part></tp:taxon-name></italic> sp. n.</p></caption><graphic xmlns:xlink="http://www.w3.org/1999/xlink" xlink:href="zookeys-571-143-g006.jpg" position="float" orientation="portrait" xlink:type="simple" id="oo_80434.jpg"/></fig></tp:treatment-sec><tp:treatment-sec sec-type="Hostplant"><title>Hostplant.</title><p>Unknown.</p></tp:treatment-sec><tp:treatment-sec sec-type="Distribution"><title>Distribution.</title><p>Okinawa-jima, Japan. Only known from the type locality.</p></tp:treatment-sec><tp:treatment-sec sec-type="Remarks"><title>Remarks.</title><p>The new species can be separated from <italic><tp:taxon-name><tp:taxon-name-part taxon-name-part-type="genus">Teinotarsina</tp:taxon-name-part> <tp:taxon-name-part taxon-name-part-type="species">longitarsa</tp:taxon-name-part></tp:taxon-name></italic> Arita &amp; Gorbunov, 2002, which occurs on Taiwan, by the orange coloration of the body, the relatively stout antennae with orange apical half (slender with a large white to pale yellow spot subapically in <italic><tp:taxon-name><tp:taxon-name-part taxon-name-part-type="genus">Teinotarsina</tp:taxon-name-part> <tp:taxon-name-part taxon-name-part-type="species">longitarsa</tp:taxon-name-part></tp:taxon-name></italic>), and the fore- and hindwings which are semi-transparent with a brownish sheen (transparent overall in <italic><tp:taxon-name><tp:taxon-name-part taxon-name-part-type="genus">Teinotarsina</tp:taxon-name-part> <tp:taxon-name-part taxon-name-part-type="species">longitarsa</tp:taxon-name-part></tp:taxon-name></italic>). The male genitalia of the new species are very similar to those of <italic><tp:taxon-name><tp:taxon-name-part taxon-name-part-type="genus">Teinotarsina</tp:taxon-name-part> <tp:taxon-name-part taxon-name-part-type="species">longitarsa</tp:taxon-name-part></tp:taxon-name></italic> but are distinguishable from the latter by the following characters: 1) the setae on the ventral part of the uncus are longer than those in <italic><tp:taxon-name><tp:taxon-name-part taxon-name-part-type="genus">Teinotarsina</tp:taxon-name-part> <tp:taxon-name-part taxon-name-part-type="species">longitarsa</tp:taxon-name-part></tp:taxon-name></italic>, 2) the apical process of the uncus is more sharply-pointed ventrally and relatively longer than that of <italic><tp:taxon-name><tp:taxon-name-part taxon-name-part-type="genus">Teinotarsina</tp:taxon-name-part> <tp:taxon-name-part taxon-name-part-type="species">longitarsa</tp:taxon-name-part></tp:taxon-name></italic>, 3) the apical half of the valva is slightly broader than that in <italic><tp:taxon-name><tp:taxon-name-part taxon-name-part-type="genus">Teinotarsina</tp:taxon-name-part> <tp:taxon-name-part taxon-name-part-type="species">longitarsa</tp:taxon-name-part></tp:taxon-name></italic>, 4) the anterior part of the aedeagus is broader than that of <italic><tp:taxon-name><tp:taxon-name-part taxon-name-part-type="genus">Teinotarsina</tp:taxon-name-part> <tp:taxon-name-part taxon-name-part-type="species">longitarsa</tp:taxon-name-part></tp:taxon-name></italic>.</p><!--PageBreak--></tp:treatment-sec><tp:treatment-sec><!--Section generated to contain objects referenced in tp:taxon-treatment.--><fig id="F2" position="float" orientation="portrait"><label>Figure 2.</label><caption><p>Male holotype of <italic><tp:taxon-name><tp:taxon-name-part taxon-name-part-type="genus">Teinotarsina</tp:taxon-name-part> <tp:taxon-name-part taxon-name-part-type="species">aurantiaca</tp:taxon-name-part></tp:taxon-name></italic> sp. n., lateral view, before mounting.</p></caption><graphic xmlns:xlink="http://www.w3.org/1999/xlink" xlink:href="zookeys-571-143-g002.jpg" position="float" orientation="portrait" xlink:type="simple" id="oo_80430.jpg"/></fig></tp:treatment-sec></tp:taxon-treatment>
